# Supplementary material for: Hydrogen Bonds, Topologies, Energy Frameworks and Solubilities of Five Sorafenib Salts
Source: Int J Mol Sci. 2021 Jun 22;22(13):6682. doi: 10.3390/ijms22136682 (PMC8268146; doi:10.3390/ijms22136682)
Supplement: Supplementary file 1 [file ijms-22-06682-s001.zip]

Archive with 1 entries (1 files):
- ijms-1243486-supplementary.pdf
